# Supplementary material for: Integrative Gene Expression Profiling Reveals G6PD-Mediated Resistance to RNA-Directed Nucleoside Analogues in B-Cell Neoplasms
Source: PLoS One. 2012 Jul 27;7(7):e41455. doi: 10.1371/journal.pone.0041455 (PMC3407247; doi:10.1371/journal.pone.0041455)
Supplement: Table S1 — All gene expression patterns positively and significantly correlated with 8-Cl-Ado resistance. Genes exhibiting a positive correlation between expression level and 8-Cl-Ado resistance in the NCI-60 cell line panel (P<.05) are listed. (XLSX) [file pone.0041455.s005.xlsx]

## Sheet: Sheet1
Rank	Accession	Gene Symbol	Description	R squared	R	p value
1	J04456_at	LGALS1	lectin, galactoside-binding, soluble, 1	0.293583	0.541833	7.78532e-06
2	D45917_s_at	TIMP3	TIMP-3, partial cds (C-terminus region)	0.291792	0.540177	8.40188e-06
3	U14394_at	TIMP3	METALLOPROTEINASE INHIBITOR 3 PRECURSOR	0.282492	0.5315	1.24459e-05
4	M36341_at	ARF4	ARF4 ADP-ribosylation factor 4	0.273125	0.522613	1.84066e-05
5	L14848_s_at	MICA	MHC class I-related protein mRNA	0.229861	0.479438	0.000106293
6	D12485_at	ENPP1	Plasma cell membrane glycoprotein (PC-1) mRNA	0.218642	0.467591	0.000165287
7	L19711_at	DAG1	Dystroglycan (DAG1) mRNA	0.18588	0.431138	0.000583807
8	X52599_at	NGF	NGFB Nerve growth factor beta	0.182676	0.427406	0.000659162
9	M15059_at	FCER2	FCER2 Fc fragment of IgE, low affinity II, receptor for (CD23A)	0.182428	0.427116	0.000665373
10	X53002_s_at	ITGB5	ITGB5 Integrin beta-5 subunit	0.182215	0.426866	0.000670768
11	Z54367_s_at	LOC652460/PLEC	Plectin	0.181797	0.426377	0.000681443
12	M55621_at	MGAT1	MGAT1 N-acetylglucosaminyltransferase I	0.181434	0.42595	0.000690866
13	S67247_s_at	MYH10	Smooth muscle myosin heavy chain isoform S	0.17916	0.423273	0.000752816
14	Y08999_at	ARPC1A	Sop2p-like protein	0.178162	0.422093	0.000781684
15	D31762_at	TRAM2	KIAA0057 gene	0.174311	0.417506	0.000903604
16	X86809_at	PEA15	Major astrocytic phosphoprotein PEA-15	0.172309	0.415101	0.000974181
17	M14676_at	FYN	FYN oncogene related to SRC, FGR, YES	0.172262	0.415045	0.000975869
18	X83416_s_at	PRNP	PrP gene, exon 2	0.170208	0.412563	0.00105398
19	M94345_at	CAPG	CAPG Capping protein (actin filament), gelsolin-like	0.169204	0.411344	0.00109438
20	HG987-HT987_at	IGFBP7	insulin-like growth factor binding protein 7	0.166368	0.407883	0.00121679
21	Y00433_at	GPX1	GPX1 Glutathione peroxidase 1	0.164817	0.405977	0.00128932
22	L06419_at	PLOD1	PLOD Lysyl hydroxylase	0.162392	0.402979	0.00141129
23	M91670_at	UBE2S	Ubiquitin carrier protein (E2-EPF) mRNA	0.159388	0.399234	0.00157815
24	J03040_at	SPARC	SPARC SPARC/osteonectin	0.159334	0.399167	0.00158131
25	M36430_s_at	GNB1	GNB1 Guanine nucleotide binding protein (G protein), beta polypeptide 1	0.157408	0.396747	0.00169854
26	U53204_at	LOC652460/PLEC	Plectin (PLEC1) mRNA	0.154671	0.393282	0.00187993
27	M24470_at	G6PD	G6PD Glucose-6-phosphate dehydrogenase	0.154518	0.393087	0.00189063
28	M65085_at	FSHR	FSHR Follicle stimulating hormone receptor	0.154298	0.392808	0.00190605
29	X93510_at	PDLIM4	37 kDa LIM domain protein	0.153711	0.39206	0.00194796
30	X04828_at	GNAI2	GNAI2 Guanine nucleotide binding protein (G protein), alpha inhibiting activity polypeptide 2	0.149875	0.387137	0.00224469
31	M29277_s_at	MCAM	melanoma cell adhesion molecule	0.147548	0.38412	0.00244593
32	J04605_at	PEPD	PEPD Peptidase D	0.147088	0.383521	0.00248773
33	X00351_f_at	ACTB	ACTB Actin, beta	0.146914	0.383294	0.00250371
34	X12492_at	NFIC	CCAAT BOX-BINDING TRANSCRIPTION FACTOR 1	0.146649	0.382948	0.00252827
35	X96719_at	CLEC2B	AICL (activation-induced C-type lectin)	0.145258	0.381127	0.00266121
36	M13577_at	MBP	MBP Myelin basic protein	0.145059	0.380867	0.00268072
37	X68487_at	LOC100131909/ADORA2B	ADORA2B Adenosine A2b receptor	0.144339	0.37992	0.00275274
38	X04412_at	GSN	GSN Gelsolin (amyloidosis, Finnish type)	0.144239	0.379788	0.00276289
39	M16279_at	CD99	CD99 Molecule	0.144093	0.379596	0.00277779
40	M13194_at	ERCC1	ERCC1 Excision repair cross-complementing rodent repair deficiency, complementation group 1	0.143833	0.379253	0.00280451
41	U56244_at	TDRD9	tudor domain containing 9	0.14355	0.37888	0.00283379
42	HG2981-HT3125_s_at		Epican, Alt. Splice 1	0.14281	0.377902	0.00291196
43	D85433_at	COMMD1	copper metabolism (Murr1) domain containing 1	0.142535	0.377538	0.00294157
44	U09937_rna1_s_at	PLAUR	Urokinase-type plasminogen activator receptor gene extracted from Human urokinase-type plasminogen receptor	0.142055	0.376902	0.00299384
45	Z19554_s_at	VIM	VIM Vimentin	0.142042	0.376885	0.00299532
46	M28882_s_at	MCAM	melanoma cell adhesion molecule	0.141259	0.375844	0.00308276
47	U13220_at	FOXF2	Forkhead protein FREAC-2 mRNA, partial cds	0.137879	0.371321	0.00348968
48	HG2743-HT2846_s_at	CALD1	Caldesmon 1, Alt. Splice 4, Non-Muscle	0.136302	0.369192	0.00369723
49	HG3395-HT3573_s_at	DNAJB2	Dnaj Homolog (Gb:X63368), Alt. Splice Form 2	0.136185	0.369033	0.0037131
50	X56494_at	PKM2	PKM2 Pyruvate kinase, muscle	0.135833	0.368555	0.00376132
51	X83543_at	SHROOM2	shroom family member 2	0.135515	0.368124	0.00380535
52	U70063_at	ASAH1	N-acylsphingosine amidohydrolase (acid ceramidase) 1	0.134315	0.36649	0.00397621
53	S50017_s_at	CNP	CNP 2',3'-cyclic nucleotide 3' phosphodiesterase	0.133805	0.365793	0.00405113
54	M35999_at	ITGB3	ITGB3 Integrin, beta 3 (platelet glycoprotein IIIa, antigen CD61)	0.132795	0.36441	0.00420351
55	D29963_at	CD151	Platelet-endothelial tetraspan antigen 3 mRNA	0.131854	0.363117	0.00435054
56	X53416_at	FLNA	FLN1 Filamin 1 (actin-binding protein-280)	0.131467	0.362583	0.00441256
57	J02611_at	APOD	APOD Apolipoprotein D	0.131217	0.362238	0.00445306
58	X76228_at	ATP6V1E1	ATP6E ATPase, H+ transporting, lysosomal (vacuolar proton pump) 31kD	0.131036	0.361989	0.00448255
59	D85429_at	DNAJB1	DNAJ PROTEIN HOMOLOG 1	0.131	0.361939	0.00448844
60	M95178_at	ACTN1	ALPHA-ACTININ 1, CYTOSKELETAL ISOFORM	0.130877	0.361769	0.00450869
61	HG2850-HT4814_s_at	CEACAM1	Biliary Glycoprotein, Alt. Splice 5, A	0.130709	0.361538	0.00453633
62	U35376_at	ZNF85	Repressor transcriptional factor (ZNF85) mRNA	0.130666	0.361477	0.0045436
63	Y10659_at	IL13RA1	IL13 receptor alpha-1 chain	0.130341	0.361028	0.00459777
64	X84707_rna1_at	MIA	MIA gene	0.12966	0.360083	0.00471349
65	AJ001421_at	RER1	Rer1 protein	0.128639	0.358663	0.00489238
66	AFFX-HSAC07/X00351_M_at	ACTB	AFFX-HSAC07/X00351_M_at (endogenous control)	0.128585	0.358588	0.004902
67	M29877_at	FUCA1	FUCA1 Fucosidase, alpha-L- 1, tissue	0.128442	0.358389	0.00492766
68	Y10511_at	CD176	CD176 protein	0.128053	0.357846	0.00499805
69	K03021_at	PLAT	PLAT Plasminogen activator, tissue type (t-PA)	0.127193	0.356641	0.00515744
70	U51205_at	COPS8	COP9 homolog (HCOP9) mRNA	0.126511	0.355684	0.00528717
71	HG1877-HT1917_s_at	MBP	Myelin Basic Protein, Alt. Splice Form 4	0.126096	0.355099	0.00536786
72	M75110_at	ATP4B	H,K-ATPase beta subunit mRNA	0.125574	0.354364	0.00547089
73	M21302_at	SPRR2D	Small proline rich protein (sprII) mRNA, clone 174N	0.125352	0.354051	0.00551519
74	U23070_at	LOC729590	Putative transmembrane protein (nma) mRNA	0.125217	0.35386	0.00554243
75	D38047_at	PSMD8	26S PROTEASOME REGULATORY SUBUNIT P31	0.124616	0.35301	0.00566506
76	Z97054_xpt2_at	HUWE1	HECT, UBA and WWE domain containing 1	0.123723	0.351743	0.00585234
77	D16217_at	CAST	CAST Calpastatin	0.122868	0.350526	0.00603725
78	U09303_at	EFNB1	ephrin-B1	0.122859	0.350512	0.00603938
79	X74039_at	PLAUR	Variant urokinase plasminogen activator receptor (uPAR2) mRNA, partial cds	0.120845	0.347627	0.00649844
80	HG3517-HT3711_at	SERPINA1	serpin peptidase inhibitor, clade A (alpha-1 antiproteinase, antitrypsin), member 1	0.120136	0.346607	0.00666797
81	U59302_at	NCOA1	nuclear receptor coactivator 1	0.119991	0.346397	0.00670335
82	HG2538-HT2634_at	HNRNPD	Heterogeneous Nuclear Ribonucleoprotein C	0.119547	0.345755	0.00681252
83	U62293_rna1_s_at	LIMK1	LIMK1 gene (LIM-kinase1) extracted from Human LIM-kinase1 and alternatively spliced LIM-kinase1 (LIMK1) gene	0.118559	0.344325	0.00706133
84	U64871_at	GPR19	G protein-coupled receptor GPR-NGA gene	0.117527	0.342822	0.00733124
85	M77348_rna1_s_at	SILV	Pmel 17 mRNA	0.116666	0.341563	0.00756414
86	U59289_at	CDH13	H-cadherin mRNA	0.114798	0.338819	0.00809463
87	D78011_at	DPYS	Dihydropyrimidinase	0.114417	0.338255	0.00820754
88	D63475_at	AP2M1	KIAA0109 gene	0.112597	0.335554	0.00876766
89	U05321_at	SLC16A2	X-linked PEST-containing transporter (XPCT) mRNA, partial cds	0.11231	0.335126	0.00885939
90	HG2743-HT2845_at	CALD1	Caldesmon 1, Alt. Splice 3, Non-Muscle	0.112154	0.334893	0.00890964
91	U49869_rna1_at	RPS27AP11/RPS27AP12/RPS27A	ribosomal protein S27a	0.112143	0.334878	0.00891306
92	M32304_s_at	TIMP2	TIMP2 Tissue inhibitor of metalloproteinase 2	0.111509	0.33393	0.00912035
93	U89335_cds2_at	NOTCH4	NOTCH4 gene extracted from Human HLA class III region containing notch4	0.111208	0.333479	0.00922042
94	X62654_rna1_at	CD63	ME491 gene extracted from H.sapiens gene for Me491/CD63 antigen	0.110959	0.333106	0.0093039
95	U91316_at	ACOT7	Acyl-CoA thioester hydrolase mRNA	0.110552	0.332494	0.00944223
96	D29640_s_at	IQGAP1	Ras GTPase-activating-like protein (IQGAP1) mRNA	0.110008	0.331675	0.00963025
97	U47025_s_at	PYGB	PYGB Glycogen phosphorylase B (brain form)	0.109688	0.331192	0.00974264
98	Z70222_at	UFM1	ubiquitin-fold modifier 1	0.109479	0.330876	0.00981673
99	X96753_at	CSPG4	Melanoma-associated chondroitin sulfate proteoglycan (MCSP)	0.109173	0.330413	0.00992629
100	U79259_at	AHDC1	AT hook, DNA binding motif, containing 1	0.108397	0.329238	0.0102091
101	M29581_at	ZNF8	ZNF8 Zinc finger protein 8 (clone HF.18)	0.107986	0.328613	0.0103623
102	L17128_at	GGCX	GGCX Gamma-glutamyl carboxylase	0.107517	0.327898	0.0105398
103	U50928_at	PKD2	PKD2 Autosomal dominant polycystic kidney disease type II	0.106638	0.326555	0.0108809
104	X74764_at	DDR2	discoidin domain receptor tyrosine kinase 2	0.106018	0.325604	0.011128
105	M11749_at	THY1	THY-1 MEMBRANE GLYCOPROTEIN PRECURSOR	0.105586	0.324939	0.0113036
106	U33317_rna1_at	DEFA6	Defensin 6 (HD-6) gene	0.105169	0.324297	0.0114754
107	M31013_at	MYH9	MYH9 Myosin, heavy polypeptide 9, non-muscle	0.105033	0.324088	0.011532
108	U33822_at	MAD1L1	MAD1 mitotic arrest deficient-like 1	0.104546	0.323336	0.0117371
109	HG2755-HT2862_at	PLS3	T-Plastin	0.104145	0.322715	0.0119089
110	L10338_s_at	SCN1B	SCN1B Sodium channel, voltage-gated, type I, beta polypeptide	0.103972	0.322447	0.0119835
111	M28209_at	RAB1A	RAS-RELATED PROTEIN RAB-1A	0.103733	0.322076	0.0120877
112	X77366_at	NFE2L1	TCF11 Transcription factor 11 (basic leucine zipper type)	0.102993	0.320925	0.012416
113	Y10032_at	SGK1	Putative serine/threonine protein kinase	0.101152	0.318044	0.0132712
114	X51804_at	TMEM11	PUTATIVE RECEPTOR PROTEIN	0.100955	0.317735	0.0133661
115	U91903_at	FRZB	Frezzled (fre) mRNA	0.10036	0.316796	0.0136572
116	HG406-HT406_at	MFI2	P97 Antigen, Melanoma-Specific	0.100043	0.316296	0.0138147
117	U90543_s_at	BTN2A1	Butyrophilin (BTF1) mRNA	0.0998328	0.315963	0.0139202
118	L36645_at	EPHA4	EPH receptor A4	0.0997739	0.31587	0.0139499
119	U36341_rna1_at	SLC6A8	SLC6A8 gene (creatine transporter) extracted from Human Xq28 cosmid, creatine transporter	0.0994729	0.315393	0.0141027
120	S81914_at	IER3	immediate early response 3	0.099311	0.315136	0.0141855
121	Z50194_at	PHLDA1	PQ-rich protein	0.098656	0.314096	0.0145257
122	M92934_at	CTGF	CTGF Connective tissue growth factor	0.0984728	0.313804	0.0146223
123	U70660_at	ATOX1	Copper transport protein HAH1 (HAH1) mRNA	0.0980803	0.313178	0.0148314
124	D16181_at	PMP2	PMP2 Peripheral myelin protein 2	0.098069	0.31316	0.0148375
125	X82153_at	CTSK	CATHEPSIN K PRECURSOR	0.0979922	0.313037	0.0148788
126	M34423_at	GLB1	GLB1 Beta-D-galactosidase	0.0974646	0.312193	0.0151655
127	D16227_at	HPCAL1	HPCAL1 Hippocalcin-like 1	0.0972369	0.311828	0.015291
128	HG2994-HT4850_s_at	ELN	Elastin, Alt. Splice 2	0.0972218	0.311804	0.0152993
129	X58079_at	S100A1	S100 alpha protein	0.0972099	0.311785	0.0153059
130	Z18951_at	CAV1	CAV Caveolin, caveolae protein, 22kD	0.0964424	0.310552	0.0157369
131	L08835_rna2_s_at	DMPK	DM kinase gene (myotonic dystrophy kinase) extracted from Human myotonic dystrophy kinase (DM kinase) gene	0.095763	0.309456	0.0161285
132	U28042_at	DDX10	DEAD box RNA helicase-like protein mRNA	0.0957101	0.30937	0.0161594
133	U41163_s_at	SLC6A8	GB DEF = Creatine transporter (SLC6A10) gene, partial cds	0.0939166	0.306458	0.0172428
134	L11373_at	PCDHGA12/PCDHGC5/PCDHGC4	Protocadherin 43 mRNA for abbreviated PC43	0.0939112	0.306449	0.0172461
135	S56151_s_at	MFGE8	HMFG	0.0937145	0.306128	0.0173693
136	D00017_at	ANXA2P1	ANX2 Annexin II (lipocortin II)	0.09328	0.305418	0.0176445
137	X90846_at	MAP3K10	mitogen-activated protein kinase kinase kinase 10	0.0932697	0.305401	0.0176511
138	M60828_at	FGF7	FGF7 Fibroblast growth factor 7 (keratinocyte growth factor)	0.0928208	0.304665	0.0179401
139	M65291_at	IL12A	IL12A Natural killer cell stimulatory factor (IL12A)	0.0925676	0.304249	0.0181053
140	Z48481_at	MMP14	MT-MMP protein	0.0918636	0.30309	0.0185724
141	M69181_at	MYH10	Nonmuscle myosin heavy chain-B (MYH10) mRNA, partial cds	0.091142	0.301897	0.0190638
142	D10522_at	MARCKS	MACS Myristoylated alanine-rich C-kinase substrate	0.0910868	0.301806	0.0191019
143	L37792_at	STX1A	Syntaxin 1A mRNA	0.0910822	0.301798	0.0191051
144	D11428_at	PMP22	PMP22 Peripheral myelin protein 22	0.0908853	0.301472	0.0192417
145	S77410_at	AGTR1	AGTR1 Angiotensin receptor 1	0.0906153	0.301024	0.0194307
146	D78151_at	PSMD2	proteasome (prosome, macropain) 26S subunit, non-ATPase, 2	0.0905442	0.300906	0.0194807
147	U57627_at	OCRL	OCRL Oculocerebrorenal syndrome (lowe syndrome)	0.0905143	0.300856	0.0195017
148	M59916_at	SMPD1	SMPD1 Sphingomyelin phosphodiesterase 1, acid lysosomal (acid sphingomyelinase)	0.0905089	0.300847	0.0195056
149	S40719_s_at	GFAP	GFAP Glial fibrillary acidic protein	0.0901322	0.30022	0.0197734
150	U29680_at	BCL2A1	Bcl-2 related (Bfl-1) mRNA	0.0901001	0.300167	0.0197963
151	U12387_s_at	TPMT	TPMT Thiopurine S-methyltransferase	0.0899661	0.299943	0.0198926
152	U28687_at	ZNF157	ZNF157 Zinc finger protein 157 (HZF22)	0.0895592	0.299264	0.0201877
153	X83492_at	FAS	Fas/Apo-1 (clone pCRTM11-Fasdelta(4,7))	0.0889848	0.298303	0.0206118
154	X81817_at	BCAP31	6C6-Ag mRNA	0.0889783	0.298292	0.0206167
155	L33075_at	IQGAP1	Ras GTPase-activating-like protein (IQGAP1) mRNA	0.0888553	0.298086	0.0207087
156	D64053_at	PTPRR	Protein-tyrosine phosphatase	0.0887795	0.297959	0.0207656
157	M38258_at	RARG	RARG Retinoic acid receptor, gamma 1	0.0882435	0.297058	0.0211725
158	U58516_at	MFGE8	Breast epithelial antigen BA46 mRNA	0.0877639	0.29625	0.0215433
159	X77922_s_at	ST8SIA1	SIAT8 Sialyltransferase 8 (alpha-N-acetylneuraminate: alpha-2,8-sialytransferase, GD3 synthase)	0.0873942	0.295625	0.0218336
160	X14767_at	GABRB1	GABRB1 Gamma-aminobutyric acid (GABA) A receptor, beta 1	0.0873443	0.295541	0.0218732
161	X52022_at	COL6A3	RNA for type VI collagen alpha3 chain	0.0873166	0.295494	0.0218951
162	X16832_at	CTSH	CTSH Cathepsin H	0.0871856	0.295272	0.0219992
163	D80010_at	LPIN1	KIAA0188 gene, partial cds	0.0871498	0.295211	0.0220277
164	M73720_at	CPA3	CPA3 Carboxypeptidase A3 (mast cell)	0.0866401	0.294347	0.022438
165	U49082_at	SLC38A3	Transporter protein (g17) mRNA	0.0866164	0.294307	0.0224573
166	U45255_s_at	PAX2	Paired-box protein PAX2 (PAX2) gene, exon 11 and complete cds	0.0866024	0.294283	0.0224687
167	HG1879-HT1919_at	RHOQP2	Ras-Like Protein Tc10	0.0862213	0.293635	0.022781
168	M69013_at	GNA11	GNA11 Guanine nucleotide binding protein (G protein), alpha 11 (Gq class)	0.086002	0.293261	0.0229626
169	M96132_at	HLA-DRB3	MHC class II HLA-DR-beta-1*09012 (HLA-DRB1*09012) gene, 3'end cds	0.0859634	0.293195	0.0229948
170	U96629_rna2_at	EXTL3	exostoses (multiple)-like 3	0.0859197	0.293121	0.0230312
171	U62437_at	CHRNB2	Neuronal nicotinic acetylcholine receptor beta-2 subunit	0.0859155	0.293113	0.0230347
172	U60062_at	FEZ1	FEZ1-T mRNA, alternatively spliced form	0.0857932	0.292905	0.0231369
173	J04168_at	SPN	SPN Sialophorin (gpL115, leukosialin, CD43)	0.0857881	0.292896	0.0231412
174	U02556_at	DYNLT3	dynein, light chain, Tctex-type 3	0.0854428	0.292306	0.0234325
175	U01691_s_at	ANXA5	Annexin V (ANX5) gene, 5'-untranslated region	0.0849995	0.291547	0.0238118
176	M20778_s_at	COL6A3	Homo sapien, alpha-3 (VI) collagen	0.0843706	0.290466	0.0243606
177	X89576_at	MMP17	matrix metallopeptidase 17 (membrane-inserted)	0.0842048	0.290181	0.0245075
178	U25826_at	TCF19	Transcription factor (SC1) gene	0.0841221	0.290038	0.024581
179	V00594_s_at	MT2A	Metallothionein isoform 2	0.0838991	0.289653	0.0247805
180	M83941_at	EPHA3	EPH receptor A3	0.0837766	0.289442	0.0248907
181	AFFX-HSAC07/X00351_3_at	ACTB	AFFX-HSAC07/X00351_3_at (endogenous control)	0.0837033	0.289315	0.0249569
182	S79781_at	WIT1	WT1 {antisense promoter, intron 1} [human, kidney, Genomic, 780 nt]	0.0835292	0.289014	0.0251149
183	M14219_at	SSR1	signal sequence receptor, alpha	0.0830162	0.288125	0.0255862
184	U54999_at	GPSM2	G-protein signaling modulator 2	0.0829946	0.288088	0.0256062
185	L12168_at	CAP1	ADENYLYL CYCLASE-ASSOCIATED PROTEIN 1	0.0827585	0.287678	0.0258264
186	HG4322-HT4592_at	TUBB2A	Tubulin, Beta	0.0826989	0.287574	0.0258822
187	M57399_at	PTN	PTN Pleiotrophin (heparin binding growth factor 8, neurite growth-promoting factor 1)	0.0825762	0.287361	0.0259976
188	M64098_at	HDLBP	High density lipoprotein binding protein (HBP) mRNA	0.0822901	0.286862	0.0262687
189	U65785_at	HYOU1	150 kDa oxygen-regulated protein ORP150 mRNA	0.0821099	0.286548	0.0264408
190	U30998_at	PLA1A	phospholipase A1 member A	0.0817399	0.285902	0.026798
191	D50477_s_at	MMP16	matrix metallopeptidase 16 (membrane-inserted)	0.0816639	0.285769	0.026872
192	HG3415-HT3598_at	PVR	Poliovirus Receptor	0.0815205	0.285518	0.0270121
193	M62782_s_at	IGFBP5	IGFBP5 Insulin-like growth factor binding protein 5	0.0811827	0.284926	0.0273451
194	Z50749_at	PPP1R7	Sds22-like mRNA	0.081164	0.284893	0.0273636
195	M33680_at	CD81	26-kDa cell surface protein TAPA-1 mRNA	0.0809369	0.284494	0.02759
196	J05633_at	ITGB5	ITGB5 Integrin beta-5 subunit	0.0807048	0.284086	0.0278232
197	X70476_at	COPB2	COATOMER BETA' SUBUNIT	0.0805396	0.283795	0.0279905
198	S81264_s_at	TBX2	T-box 2	0.0801292	0.283071	0.0284104
199	M28249_at	ITGA2	ITGA2 Integrin, alpha 2 (CD49B, alpha 2 subunit of VLA-2 receptor)	0.0800912	0.283004	0.0284496
200	Y10375_s_at	SIRPA	SHPS-1	0.0798441	0.282567	0.0287058
201	X59798_at	CCND1	CCND1 Cyclin D1 (PRAD1; parathyroid adenomatosis 1)	0.0795915	0.28212	0.0289702
202	J02783_at	P4HB	P4HB Procollagen-proline, 2-oxoglutarate 4-dioxygenase (proline 4-hydroxylase), beta polypeptide	0.0795818	0.282102	0.0289804
203	U40371_at	PDE1C	3',5' cyclic nucleotide phosphodiesterase (HSPDE1C1A) mRNA	0.0791522	0.28134	0.0294359
204	U31342_at	NUCB1	NUCLEOBINDIN PRECURSOR	0.0789812	0.281036	0.0296191
205	Z83800_at	DYNC2H1	Cytoplasmic dynein heavy chain (partial, ID hdhc11)	0.0789468	0.280975	0.0296561
206	HG2175-HT2245_s_at	MYH10	Myosin, Heavy Polypeptide 10, Non-Muscle	0.0787934	0.280702	0.0298217
207	Z11737_at	FMO4	FMO4 Flavin-containing monooxygenase 4	0.0785351	0.280241	0.0301028
208	L20773_at	LOC653354	mRNA in the region near the btk gene involved in a-gamma-globulinemia	0.0782323	0.2797	0.0304355
209	M58525_s_at	COMT	COMT Catechol-O-methyltransferase	0.0780593	0.279391	0.0306274
210	AF006084_at	ARPC1B	Arp2/3 protein complex subunit p41-Arc (ARC41) mRNA	0.0780077	0.279299	0.0306849
211	M37075_at	MYL4	MYL4 Myosin, light polypeptide 4, alkali; atrial, embryonic	0.0778292	0.278979	0.0308844
212	X74570_at	ST3GAL4	Gal-beta(1-3/1-4)GlcNAc alpha-2.3-sialyltransferase	0.0777844	0.278899	0.0309347
213	HG3995-HT4265_at		Cpg-Enriched Dna, Clone S19	0.0774751	0.278343	0.0312843
214	L12392_at	HTT	HD Huntingtin (Huntington disease)	0.0774083	0.278224	0.0313602
215	HG2507-HT2603_at	MYOD1	myogenic differentiation 1	0.0773542	0.278126	0.0314219
216	X75342_at	SHB	SHB SHB adaptor protein (a Src homology 2 protein)	0.0770368	0.277555	0.0317864
217	U85707_at	MEIS1	Leukemogenic homolog protein (MEIS1) mRNA	0.076371	0.276353	0.0325649
218	M83216_s_at	CALD1	CALD1 Caldesmon	0.0761218	0.275902	0.0328612
219	U04520_at	COL4A5	COL4A5 Collagen, type IV, alpha 5 (Alport syndrome)	0.0756933	0.275124	0.0333771
220	L11701_s_at	GPLD1	Phospholipase D mRNA	0.0755549	0.274873	0.0335455
221	L09604_at	PLP2	proteolipid protein 2 (colonic epithelium-enriched)	0.075328	0.274459	0.0338234
222	U44111_at	HNMT	Histamine N-methyltransferase	0.0751015	0.274047	0.0341032
223	HG417-HT417_s_at	CTSB	Cathepsin B	0.0750876	0.274021	0.0341204
224	L26584_s_at	RASGRF1	Ras-specific guanine nucleotide-releasing factor	0.0750026	0.273866	0.0342262
225	HG1869-HT1904_at	MEA1	Male Enhanced Antigen	0.0750009	0.273863	0.0342282
226	AB000468_at	LOC644006	Zinc finger protein, clone RES4-26	0.0748869	0.273655	0.0343705
227	L13329_at	IDS	IDS Iduronate 2-sulfatase (Hunter syndrome)	0.0747702	0.273441	0.0345166
228	Y09836_at	MAP1B	microtubule-associated protein 1B	0.0740382	0.2721	0.0354484
229	U15177_at		Cosmid CRI-JC2015 at D10S289 in 10sp13	0.0739843	0.272001	0.035518
230	M65131_rna1_at	MUT	Methylmalonyl-CoA mutase (MCM) mRNA	0.073777	0.271619	0.035787
231	D83777_at	SCRN1	KIAA0193 gene	0.0736155	0.271322	0.035998
232	X55019_s_at	CHRND	CHRND Cholinergic receptor, nicotinic, delta polypeptide	0.0732917	0.270724	0.0364249
233	M59488_at	S100B	S-100 PROTEIN, BETA CHAIN	0.073285	0.270712	0.0364338
234	HG2706-HT2802_at	MAP3K13	mitogen-activated protein kinase kinase kinase 13	0.0729711	0.270132	0.0368526
235	Z47038_s_at		Partial cDNA sequence, clone x101, putative microtubule-associated; protein 1A (MAP1A)	0.0725713	0.269391	0.0373931
236	D49958_at	GPM6A	Fetus brain mRNA for membrane glycoprotein M6	0.0724318	0.269132	0.0375837
237	D82326_at	SLC3A1	Amino acid transport-related protein mRNA	0.072425	0.269119	0.0375931
238	AFFX-HSAC07/X00351_5_at	ACTB	AFFX-HSAC07/X00351_5_at (endogenous control)	0.0722882	0.268865	0.0377809
239	M27891_at	CST3	CST3 Cystatin C (amyloid angiopathy and cerebral hemorrhage)	0.0719395	0.268215	0.0382639
240	S79873_s_at	LAMP2	LAMP2 Lysosome-associated membrane protein 2 {alternative products}	0.0717831	0.267924	0.0384827
241	S68805_at	GATM	L-arginine:glycine amidinotransferase [human, kidney carcinoma cells, mRNA, 2330 nt]	0.0717277	0.26782	0.0385605
242	M29696_at	IL7R	IL7R Interleukin 7 receptor	0.0715972	0.267576	0.0387444
243	M19283_at	ACTG1	ACTG1 Actin, gamma 1	0.0715952	0.267573	0.0387471
244	L35249_s_at	ATP6V1B2	ATP6B2 ATPase, H+ transporting, lysosomal (vacuolar proton pump), beta polypeptide, 56/58kD, isoform 2	0.0710615	0.266574	0.0395084
245	M79462_at	LOC652346/PML	PML Probable transcription factor PML {alternative products}	0.0710318	0.266518	0.0395513
246	M29927_at	OAT	OAT Ornithine aminotransferase (gyrate atrophy)	0.0710314	0.266517	0.0395518
247	Y08417_s_at	CHRNB3	CHRNB3 Cholinergic receptor, nicotinic, beta polypeptide 3	0.0707541	0.265997	0.0399538
248	M24351_cds3_s_at	PTHLH	PTHLH gene (parathyroid hormone-like protein A)	0.070671	0.26584	0.0400751
249	U84487_at	CX3CL1	CX3C chemokine precursor, mRNA, alternatively spliced	0.0706448	0.265791	0.0401135
250	M84349_at	CD59	CD59 CD59 antigen p18-20 (antigen identified by monoclonal antibodies 16.3A5, EJ16, EJ30, EL32 and G344)	0.0700937	0.264752	0.0409281
251	HG4027-HT4297_f_at	PSG8/PSG7/PSG4	Beta-1-Glycoprotein, Domains N And Iia, Pregnancy-Specific	0.0699809	0.264539	0.041097
252	U07132_at	NR1H2	Orphan receptor mRNA, partial cds	0.0699287	0.26444	0.0411754
253	X81333_at	MEP1B	PPH beta subunit protein	0.069851	0.264293	0.0412923
254	X78565_at	TNC	HXB Hexabrachion (tenascin C, cytotactin)	0.0697584	0.264118	0.041432
255	U22431_s_at	HIF1A	hypoxia inducible factor 1, alpha subunit (basic helix-loop-helix transcription factor)	0.0695686	0.263759	0.0417202
256	HG2668-HT2764_at	BDKRB2	Bradykinin Receptor	0.0694219	0.26348	0.0419441
257	U68385_at	MEIS3P1	Meis1-related protein 2 (MRG2), mRNA, partial cds	0.069145	0.262954	0.0423705
258	D23673_at	LOC729143	mRNA, clone HH109 (screened by the monoclonal antibody of insulin receptor substrate-1 (IRS-1))	0.0691338	0.262933	0.0423877
259	M88458_at	KDELR2	ELP-1 mRNA sequence	0.0690497	0.262773	0.0425182
260	U41068_cds2_s_at	COL11A2	Retinoid X receptor beta (RXRbeta) gene, partial 3' transcript, and collagen alpha2(XI) (COL11A2) gene	0.0689339	0.262553	0.0426984
261	S82240_at	RND3	Rho family GTPase 3	0.0688833	0.262456	0.0427773
262	X67698_at	NPC2	Niemann-Pick disease, type C2	0.068703	0.262113	0.04306
263	M57710_at	LGALS3	LGALS3 Lectin, galactoside-binding, soluble, 3 (galectin 3)	0.0685014	0.261728	0.0433784
264	U52827_at		Cri-du-chat region mRNA, clone NIBB11	0.0681208	0.261	0.0439859
265	M33195_at	FCER1G	Fc-epsilon-receptor gamma-chain mRNA	0.06808	0.260921	0.0440515
266	AFFX-CreX-3_at		AFFX-CreX-3_at (endogenous control)	0.0679989	0.260766	0.0441822
267	Z11933_at	POU3F2	POU class 3 homeobox 2	0.0679784	0.260727	0.0442154
268	HG4533-HT4938_at	SERPINA4	serpin peptidase inhibitor, clade A (alpha-1 antiproteinase, antitrypsin), member 4	0.0675782	0.259958	0.0448671
269	HG2139-HT2208_f_at	PSG8/PSG7/PSG4	Beta-1-Glycoprotein 1, Pregnancy-Specific (Gb:M25384)	0.0675713	0.259945	0.0448783
270	M19311_at	C2ORF61	CALM1 Calmodulin 1 (phosphorylase kinase, delta)	0.0675199	0.259846	0.0449628
271	M73077_at	GRLF1	Glucocorticoid receptor repression factor 1 (GRF-1) mRNA	0.0674995	0.259807	0.0449963
272	M83751_at	MANF	mesencephalic astrocyte-derived neurotrophic factor	0.0674238	0.259661	0.0451211
273	M28713_at	CYB5R3	NADH-CYTOCHROME B5 REDUCTASE	0.0673681	0.259554	0.045213
274	L20859_at	SLC20A1	Leukemia virus receptor 1 (GLVR1) mRNA	0.0671633	0.259159	0.045553
275	X99209_at	PRMT2	TNNC2 Troponin C2 (fast skeletal)	0.0668145	0.258485	0.046138
276	X69550_at	ARHGDIA	Rho GDP-dissociation Inhibitor 1	0.0667542	0.258368	0.0462399
277	X15422_at	MBL2	MANNOSE-BINDING PROTEIN C PRECURSOR	0.0666126	0.258094	0.0464801
278	U31986_at	ALX1	ALX homeobox 1	0.0665911	0.258053	0.0465167
279	U20657_at	USP4	Ubiquitin protease (Unph) proto-oncogene mRNA	0.0665423	0.257958	0.0466
280	X78687_at	NEU1	G9 gene encoding sialidase	0.0665336	0.257941	0.0466147
281	X95073_at	TSNAX	Translin associated protein X	0.0663911	0.257665	0.0468586
282	U13680_at	LDHC	LDHC Lactate dehydrogenase C	0.0662673	0.257424	0.0470713
283	Z35307_at	ECE1	ECE1 Endothelin converting enzyme 1	0.0660812	0.257063	0.0473931
284	X72964_at	CETN2	CALT Caltractin (20kD calcium-binding protein)	0.0660464	0.256995	0.0474536
285	J02854_at	MYL9	20-kDa myosin light chain (MLC-2) mRNA	0.0659359	0.25678	0.047646
286	U40343_at	CDKN2D	CDK inhibitor p19INK4d mRNA	0.0658938	0.256698	0.0477194
287	X52889_at	MYH7	MYH7 Myosin, heavy polypeptide 7, cardiac muscle, beta	0.0658772	0.256665	0.0477486
288	U45955_at	GPM6B	Neuronal membrane glycoprotein M6b mRNA, partial cds	0.0656348	0.256193	0.0481744
289	X04526_at	GNB1	GNB1 Guanine nucleotide binding protein (G protein), beta polypeptide 1	0.0654294	0.255792	0.0485381
290	D16581_at	NUDT1	nudix (nucleoside diphosphate linked moiety X)-type motif 1	0.0653717	0.255679	0.0486408
291	D87119_at	TRIB2	tribbles homolog 2 (Drosophila)	0.0653631	0.255662	0.0486563
292	X81636_at	CLTA	Clathrin light chain a gene	0.0652593	0.255459	0.0488416
293	L13939_s_at	AP1B1	Beta adaptin protein mRNA	0.0650834	0.255115	0.0491574
294	U31384_at	GNG11	G protein gamma-11 subunit mRNA	0.064806	0.25457	0.0496598
295	HG2743-HT3926_s_at	CALD1	Caldesmon 1, Alt. Splice 6, Non-Muscle	0.0647356	0.254432	0.0497883
