# Supplementary material for: Integrative Gene Expression Profiling Reveals G6PD-Mediated Resistance to RNA-Directed Nucleoside Analogues in B-Cell Neoplasms
Source: PLoS One. 2012 Jul 27;7(7):e41455. doi: 10.1371/journal.pone.0041455 (PMC3407247; doi:10.1371/journal.pone.0041455)
Supplement: Table S2 — All gene expression patterns negatively and significantly correlated with 8-Cl-Ado resistance. Genes exhibiting a negative correlation between expression level and 8-Cl-Ado resistance in the NCI-60 cell line panel (P<.05) are listed. (XLSX) [file pone.0041455.s006.xlsx]

## Sheet: Sheet1
Rank	Accession	Gene Symbol	Description	R squared	R	p value
1	U12595_at	TRAP1	Tumor necrosis factor type 1 receptor associated protein (TRAP1)	0.249755	-0.499755	4.79623e-05
2	Z30425_at	NR1I3	Orphan nuclear hormone receptor	0.236659	-0.486477	8.11395e-05
3	X64707_at	RPL13	60S RIBOSOMAL PROTEIN L13	0.227207	-0.476662	0.000118048
4	X04347_s_at	HNRNPA1	heterogeneous nuclear ribonucleoprotein A1B protein	0.213301	-0.461845	0.000203587
5	D63874_at	HMGB1	HMG1 High-mobility group (nonhistone chromosomal) protein 1	0.203871	-0.451521	0.000293361
6	U70439_s_at	ANP32B	PHAPI2b protein	0.199352	-0.446489	0.000349084
7	AC002115_cds4_at	UPK1A	UPKA gene extracted from Human DNA from overlapping chromosome 19 cosmids R31396, F25451, and R31076 containing COX6B and UPKA, genomic sequence	0.192701	-0.438977	0.000450323
8	M77140_at	GAL	GALN Galanin	0.192063	-0.43825	0.000461426
9	D50913_at	PMPCA	KIAA0123 gene, partial cds	0.181522	-0.426054	0.000688556
10	D86964_at	DOCK2	KIAA0209 gene, partial cds	0.179725	-0.42394	0.000736919
11	K02574_at	PNP	NP Nucleoside phosphorylase	0.179198	-0.423318	0.000751733
12	Z14093_at	BCKDHA	BCKDHA Branched chain keto acid dehydrogenase E1, alpha polypeptide (maple syrup urine disease)	0.177552	-0.421369	0.000799871
13	X69391_at	RPL6	RPL6 Ribosomal protein L6	0.177028	-0.420747	0.000815816
14	M36803_at	HPX	HPX Hemopexin	0.175231	-0.418606	0.00087291
15	D31763_at	ZNF33A	KIAA0065 gene, partial cds	0.174543	-0.417783	0.000895787
16	HG4679-HT5104_at	RET	Oncogene Ret/Ptc, Fusion Activated	0.173616	-0.416673	0.000927511
17	X62534_s_at	HMGB2	HMG2 High-mobility group (nonhistone chromosomal) protein 2	0.172961	-0.415886	0.000950605
18	Z11850_at	GHR	Somatotropin receptor 5' upstream region	0.17236	-0.415162	0.000972317
19	HG2365-HT2461_at	GAPDH	Glyceraldehyde-3-Phosphate Dehydrogenase (Gb:K03121)	0.168271	-0.410208	0.00113326
20	X75091_s_at	SET	SET PROTEIN	0.168141	-0.41005	0.00113877
21	M94046_at	MAZ	Zinc finger protein (MAZ) mRNA	0.165464	-0.406772	0.00125859
22	HG3417-HT3600_s_at	GCH1	Gtp Cyclohydrolase I, Alt. Splice 1	0.164774	-0.405923	0.00129142
23	M84526_at	CFD	complement factor D (adipsin)	0.163387	-0.404212	0.00135991
24	X15940_at	RPL31	RPL31 Ribosomal protein L31	0.161687	-0.402103	0.00144883
25	L09708_at	C2	C2 Complement component C2	0.159285	-0.399106	0.00158418
26	D80004_at	KIAA0182	KIAA0182 gene, partial cds	0.157522	-0.39689	0.00169138
27	M31523_at	TCF3	TCF3 Transcription factor 3 (E2A immunoglobulin enhancer binding factors E12/E47)	0.156545	-0.395658	0.00175378
28	U08471_at	FOLR3	FOLATE RECEPTOR GAMMA PRECURSOR	0.153928	-0.392336	0.00193238
29	X73460_at	RPL3	RPL3 Ribosomal protein L3	0.153228	-0.391443	0.0019831
30	AF009674_at	AXIN1	Axin (AXIN) mRNA, partial cds	0.151161	-0.388795	0.00214056
31	M55409_s_at	EEF1G	EEF1G Translation elongation factor 1 gamma	0.149236	-0.386311	0.0022983
32	L00058_at	MYC	MYC V-myc avian myelocytomatosis viral oncogene homolog	0.146975	-0.383373	0.00249817
33	X80909_at	NACA	Alpha NAC mRNA	0.144975	-0.380756	0.00268909
34	M61827_rna1_s_at	SPN	Leukosialin (CD43) gene	0.143622	-0.378974	0.00282636
35	U12707_s_at	WAS	WAS Wiskott-Aldrich syndrome (ecezema-thrombocytopenia)	0.142752	-0.377826	0.00291814
36	X52056_at	SPI1	SPI1 Spleen focus forming virus (SFFV) proviral integration oncogene spi1	0.142053	-0.376899	0.00299413
37	X55733_at	EIF4B	EUKARYOTIC INITIATION FACTOR 4B	0.141211	-0.37578	0.00308816
38	D80009_at	BMS1	BMS1 homolog, ribosome assembly protein (yeast) pseudogene; BMS1 homolog, ribosome assembly protein (yeast)	0.140579	-0.374939	0.00316065
39	X55715_at	RPS3	RPS3 Ribosomal protein S3	0.13893	-0.372733	0.00335779
40	AC000061_cds3_at	CFTR	cAMP-dependent chloride channel	0.137928	-0.371386	0.00348347
41	X59303_s_at	VARS	VALYL-TRNA SYNTHETASE	0.137058	-0.370214	0.00359628
42	D87457_at	ELMO1	KIAA0281 gene	0.13635	-0.369256	0.00369078
43	X78136_at	PCBP2	HnRNP-E2 mRNA	0.135431	-0.368009	0.0038171
44	S82075_at	REV3L	DNA polymerase zeta catalytic subunit	0.134571	-0.366839	0.00393919
45	X67098_at	ENOSF1	RTS beta protein	0.134526	-0.366778	0.00394558
46	L28010_at	HNRNPF	HnRNP F protein mRNA	0.133663	-0.3656	0.00407218
47	D86331_s_at	MMP15	Membrane-type-2 matrix metalloproteinase	0.132551	-0.364076	0.00424114
48	D21262_at	NOLC1	KIAA0035 gene, partial cds	0.131728	-0.362943	0.00437071
49	L07540_at	RFC5	ACTIVATOR 1 36 KD SUBUNIT	0.130506	-0.361256	0.00457018
50	Z47043_at	STARD9	START domain-containing protein 9	0.129063	-0.359254	0.0048173
51	S94421_at		T cell receptor eta-exon [human, Genomic, 806 nt]	0.128443	-0.358389	0.00492757
52	U85943_at	RAE1	mRNA-associated protein mrnp41 mRNA	0.127842	-0.35755	0.00503672
53	X71874_cds1_at	PSMB10	proteasome (prosome, macropain) subunit, beta type, 10	0.127643	-0.357272	0.00507342
54	J00268_s_at	INS	Insulin	0.12764	-0.357268	0.00507394
55	U16031_at	STAT6	signal transducer and activator of transcription 6, interleukin-4 induced	0.127451	-0.357002	0.00510916
56	X81832_s_at	GIPR	GIPR Gastric inhibitory polypeptide receptor	0.125986	-0.354946	0.00538923
57	HG2591-HT2687_s_at	TCF3	Transcription Factor Itf-1	0.125266	-0.35393	0.00553252
58	U32849_at	NMI	N-myc-interactor	0.123706	-0.351719	0.00585598
59	Y13153_at	KMO	Kynurenine 3-monooxygenase	0.122286	-0.349695	0.0061665
60	U00947_s_at	HNRNPA1	HNRPA1 Heterogeneous nuclear ribonucleoprotein A1	0.122242	-0.349631	0.00617652
61	U18422_at	TFDP2	DP2 (Humdp2) mRNA	0.121578	-0.34868	0.00632748
62	U35113_at	MTA1	Metastasis-associated mta1 mRNA	0.121535	-0.348619	0.00633727
63	X04445_rna1_s_at	INHA	InhA gene exon 1 (and joined CDS)	0.120975	-0.347815	0.00646776
64	X62691_at	RPS15A	40S RIBOSOMAL PROTEIN S15A	0.12015	-0.346627	0.00666471
65	M36072_at	RPL7A	RPL7A Ribosomal protein L7a	0.119607	-0.345843	0.00679746
66	HG2239-HT2324_at	KCNC3	Potassium Channel Protein (Gb:Z11585)	0.119562	-0.345778	0.00680861
67	M31520_at	RPS24	Ribosomal protein S24	0.119156	-0.34519	0.00690987
68	J03798_at	SNRPD1	SMALL NUCLEAR RIBONUCLEOPROTEIN SM D1	0.118902	-0.344822	0.00697396
69	U38372_at	HAP1	Huntingtin associated protein (hHAP1) mRNA, partial cds	0.118414	-0.344113	0.00709885
70	D21163_at	EFTUD2	KIAA0031 gene	0.118112	-0.343674	0.00717702
71	K03192_f_at	CYP2A6	CYP2A6 Cytochrome P450, subfamily IIA (phenobarbital-inducible), polypeptide 6	0.118105	-0.343665	0.00717878
72	U39576_at	BTN1A1	BTN Butyrophilin	0.11746	-0.342724	0.00734903
73	U07563_cds1_at	EXOSC2	ABL gene, exon 1b and intron 1b, and putative M8604 Met protein (M8604 Met) gene	0.116459	-0.341261	0.00762101
74	D78261_at	IRF4	interferon regulatory factor 4	0.116433	-0.341222	0.0076284
75	M28214_at	RAB3B	GTP-binding protein (RAB3B) mRNA	0.115663	-0.340093	0.00784451
76	X53777_at	RPL17	60S RIBOSOMAL PROTEIN L23	0.115006	-0.339125	0.00803387
77	L41913_at	RB1	Retinoblastoma susceptibility protein (RB1) gene, exon 26, bases 174145-174668 in L11910	0.11418	-0.337905	0.00827826
78	X00540_at	PRL	PRL Prolactin	0.113793	-0.337332	0.00839532
79	U07804_s_at	TOP1	TOP1 DNA topoisomerase I	0.113463	-0.336842	0.00849648
80	M17885_at	RPLP0	RPLP0 Ribosomal protein, large, P0	0.112639	-0.335617	0.00875419
81	X78817_at	ARHGAP4	KIAA0131 gene, partial cds	0.112423	-0.335295	0.00882304
82	U14970_at	RPS5	RPS5 Ribosomal protein S5	0.111809	-0.334378	0.00902183
83	X56687_s_at	UBTF	Ribosomal RNA upstream binding transcription factor (UBTF) gene, partial cds	0.109274	-0.330566	0.00988997
84	M13666_at	MYB	MYB Proto-oncogene c-myb {alternative products}	0.108311	-0.329107	0.0102409
85	U52154_at	KCNJ5	Clone KGP G-protein coupled inwardly rectifying potassium channel mRNA	0.107719	-0.328206	0.010463
86	X60489_at	EEF1B2	Elongation factor-1-beta	0.107612	-0.328043	0.0105037
87	D84557_at	MCM6	P105MCM mRNA	0.107067	-0.327211	0.010713
88	U27326_s_at	FUT3	FUT3 Alpha (1,3/1,4) fucosyltransferase	0.107013	-0.327128	0.0107342
89	L23808_at	MMP12	MMP12 Matrix metalloproteinase 12 (macrophage elastase)	0.106542	-0.326408	0.0109188
90	X62055_at	PTPN6	PTPN6 Protein tyrosine phosphatase, non-receptor type 6	0.10624	-0.325945	0.0110387
91	X59727_at	MAPK4	mitogen-activated protein kinase 4	0.10583	-0.325315	0.011204
92	X99802_at	ZER1	ZYG homologue	0.105595	-0.324954	0.0112995
93	S68874_s_at	PTGER3	PTGER3 Prostaglandin E receptor 3 (subtype EP3) {alternative products}	0.105174	-0.324305	0.0114734
94	U08998_at	TARBP2	TAR RNA binding protein (TRBP) mRNA	0.104758	-0.323664	0.0116473
95	M28825_at	CD1A	CD1A CD1a antigen (thymocyte antigen)	0.104635	-0.323473	0.0116995
96	Z80787_at	HIST4H4	H4/j gene	0.104533	-0.323315	0.0117428
97	D86973_at	GCN1L1	KIAA0219 gene, partial cds	0.103994	-0.322481	0.011974
98	X68242_at	OTUD4	PUTATIVE HIV-1 INDUCED PROTEIN HIN-1	0.103794	-0.32217	0.0120611
99	U08815_at	SF3A3	Splicesomal protein (SAP 61) mRNA	0.103514	-0.321736	0.0121839
100	M58297_at	MZF1	ZNF42 Zinc finger protein 42 (myeloid-specific retinoic acid-responsive)	0.103109	-0.321106	0.0123637
101	HG2662-HT2758_at	EMX1	Homeotic Protein Emx1	0.102699	-0.320466	0.0125488
102	X81851_s_at	IL4	IL-4 gene splice variant	0.102499	-0.320155	0.0126397
103	X83301_s_at	SMA4	glucuronidase, beta pseudogene	0.101772	-0.319018	0.0129767
104	HG998-HT998_s_at	SULT1A1	Sulfotransferase, Phenol-Preferring	0.100913	-0.317668	0.0133867
105	Z78285_f_at		mRNA (clone 1A7)	0.100674	-0.317292	0.0135027
106	M27749_at	IGLL1	Immunoglobulin-related 14.1 protein mRNA	0.1002	-0.316544	0.0137363
107	Y08682_rna1_s_at	CPT1B	Carnitine palmitoyltransferase I type I	0.100196	-0.316538	0.0137384
108	D26156_s_at	SMARCA4	Transcriptional activator hSNF2b	0.0999616	-0.316167	0.0138555
109	U42031_at	FKBP5	54 kDa progesterone receptor-associated immunophilin FKBP54 mRNA, partial cds	0.0998319	-0.315962	0.0139206
110	D42084_at	METAP1	KIAA0094 gene, partial cds	0.0993351	-0.315175	0.0141731
111	U47101_at	ISCU	NifU-like protein (hNifU) mRNA, partial cds	0.0989624	-0.314583	0.0143656
112	M62843_at	ELAVL4	PARANEOPLASTIC ENCEPHALOMYELITIS ANTIGEN HUD	0.0989146	-0.314507	0.0143904
113	HG732-HT732_at		Serum Amyloid A1	0.0982007	-0.31337	0.014767
114	M13929_s_at	MYC	MYC V-myc avian myelocytomatosis viral oncogene homolog	0.098177	-0.313332	0.0147796
115	AF000424_s_at	LST1	LST1 mRNA, cLST1/E splice variant	0.0980046	-0.313057	0.0148721
116	L40399_at	MLH3	MutL protein homolog 3	0.0978588	-0.312824	0.0149508
117	L27050_at	APOF	APOF Apolipoprotein F	0.0975816	-0.312381	0.0151015
118	U04810_at	TROAP	DbpB-like protein mRNA	0.0974919	-0.312237	0.0151506
119	Z78290_at		mRNA (clone 1D7)	0.0971224	-0.311645	0.0153544
120	X79536_at	HNRNPA1	HNRPA1 Heterogeneous nuclear ribonucleoprotein A1	0.0971069	-0.31162	0.0153631
121	U65437_rna1_at	HESX1	Homeodomain-containing protein (HANF) gene, partial cds	0.0970636	-0.31155	0.0153871
122	X16663_at	HCLS1	HEMATOPOIETIC LINEAGE CELL SPECIFIC PROTEIN	0.0970553	-0.311537	0.0153918
123	X14789_at	CRYAA	CRYAA Crystallin alpha-A	0.0967871	-0.311106	0.0155419
124	HG2339-HT2435_at	HNF1B	Nuclear Factor 1, Variant Hepatic	0.0966768	-0.310929	0.015604
125	HG3748-HT4018_at	GTF2H2	Basic Transcription Factor, 44 Kda Subunit	0.0965958	-0.310799	0.0156498
126	X87342_at	LLGL2	Giant larvae homolog	0.0964866	-0.310623	0.0157118
127	X74330_at	PRIM1	PRIM1 DNA primase polypeptide 1 (49kD)	0.0963144	-0.310346	0.01581
128	D80008_at	GINS1	KIAA0186 gene	0.0958289	-0.309562	0.0160901
129	X95463_s_at	AFF2	FMR2 Fragile X mental retardation 2	0.0954478	-0.308946	0.0163135
130	U22376_cds2_s_at	MYB	C-myb gene extracted from Human (c-myb) gene, complete primary cds, and five complete alternatively spliced cds	0.0953944	-0.30886	0.016345
131	M58509_cds1_s_at	FDXR	FDXR gene (adrenodoxin reductase) extracted from Human adrenodoxin reductase gene	0.0953302	-0.308756	0.0163831
132	U05255_s_at	GYPB	GLYCOPHORIN B PRECURSOR	0.0949691	-0.308171	0.0165985
133	J02883_at	CLPS	CLPS Colipase, pancreatic	0.0949106	-0.308076	0.0166337
134	U53209_at	TRA2A	Transformer-2 alpha (htra-2 alpha) mRNA	0.094391	-0.307231	0.0169493
135	X53742_at	FBLN1	FBLN1 Fibulin 1	0.0937462	-0.30618	0.0173494
136	M14199_s_at	LAMR1	LAMR1 Laminin receptor (2H5 epitope)	0.0930057	-0.304968	0.0178205
137	M29971_at	MGMT	MGMT 6-O-methylguanine-DNA methyltransferase (MGMT)	0.0923749	-0.303932	0.018232
138	D38751_at	KIF22	Kid (kinesin-like DNA binding protein)	0.0920217	-0.303351	0.0184664
139	HG919-HT919_at	POLE	Dna Polymerase, Epsilon, Catalytic Subunit	0.091923	-0.303188	0.0185325
140	X59711_at	NFYA	NFYA Nuclear transcription factor Y, alpha	0.0918179	-0.303015	0.0186032
141	U07139_at	CACNB3	CAB3b mRNA for calcium channel beta3 subunit	0.0916101	-0.302672	0.0187435
142	U18550_at	GPR3	PROBABLE G PROTEIN-COUPLED RECEPTOR GPR3	0.0910199	-0.301695	0.0191482
143	U77664_at	RPP38	RNaseP protein p38 (RPP38) mRNA	0.090997	-0.301657	0.0191641
144	U80017_rna1_at	GTF2H2	general transcription factor IIH, polypeptide 2, 44kDa	0.09099	-0.301646	0.0191689
145	X70944_s_at	SFPQ	PTB-ASSOCIATED SPLICING FACTOR	0.090781	-0.301299	0.0193145
146	D50919_at	TRIM14	KIAA0129 gene	0.0907242	-0.301205	0.0193542
147	U78180_at	ACCN2	Sodium channel 2 (hBNaC2) mRNA, alternatively spliced	0.0905695	-0.300948	0.0194629
148	X16064_at	TPT1	TRANSLATIONALLY CONTROLLED TUMOR PROTEIN	0.0905247	-0.300873	0.0194944
149	D14657_at	KIAA0101	KIAA0101 gene	0.0900345	-0.300058	0.0198434
150	L19527_at	RPL27	RPL27 Ribosomal protein L27	0.0898911	-0.299818	0.0199466
151	X12671_rna1_at	HNRNPA1	Hnrnp a1 protein gene extracted from Human gene for heterogeneous nuclear ribonucleoprotein (hnRNP) core protein A1	0.0888346	-0.298051	0.0207242
152	U70987_at	DOK1	GAP binding protein p62dok (DOK) mRNA	0.0887783	-0.297957	0.0207665
153	U87269_at	E4F1	P120E4F transcription factor mRNA	0.0886895	-0.297808	0.0208334
154	U30828_at	SFRS6	Splicing factor SRp55-2 (SRp55) mRNA	0.0882571	-0.297081	0.0211621
155	Z72499_at	USP7	Herpesvirus associated ubiquitin-specific protease (HAUSP)	0.0879395	-0.296546	0.0214068
156	X85372_at	SNRPF	Sm protein F	0.0878342	-0.296368	0.0214886
157	U06643_s_at	LGALS7	galectin-7	0.087632	-0.296027	0.0216465
158	D25538_at	ADCY7	KIAA0037 gene	0.0874219	-0.295672	0.0218117
159	D31889_at	PSMD5	KIAA0072 gene, partial cds	0.0870995	-0.295126	0.0220679
160	U19713_s_at	AIF1	Allograft inflammatory factor-1 (AIF-1) mRNA	0.0863693	-0.293887	0.0226592
161	U29615_at	CHIT1	Chitotriosidase precursor mRNA	0.0861007	-0.293429	0.0228807
162	X96698_at	METTL1	D1075-like gene	0.0858967	-0.293081	0.0230504
163	L24774_s_at	DCI	DCI Dodecenoyl-Coenzyme A delta isomerase (3,2 trans-enoyl-Coenzyme A isomerase)	0.0858277	-0.292964	0.023108
164	U96781_cds1_at	ATP2A1	ATP2A1 gene (Ca2+ ATPase of fast-twitch skeletal muscle sacroplasmic reticulum, neonatal isoform)	0.0855791	-0.292539	0.0233171
165	J04513_at	FGF2	Basic fibroblast growth factor (bFGF) 22.5 kd, 21 kd and 18 kd protein mRNA	0.0854546	-0.292326	0.0234225
166	HG2271-HT2367_at	FLG	Profilaggrin	0.0851844	-0.291864	0.0236529
167	X04391_at	CD5	CD5 CD5 antigen (p56-62)	0.0847104	-0.291051	0.0240625
168	U09609_at	NFKB2	NFKB2 Nuclear factor of kappa light polypeptide gene enhancer in B-cells 2 (p49/p100)	0.0846191	-0.290894	0.0241423
169	D21063_at	MCM2	KIAA0030 gene, partial cds	0.0845754	-0.290819	0.0241805
170	U25789_at	RPL21	Ribosomal protein L21 mRNA	0.0845579	-0.290788	0.0241958
171	X55889_at	ZFP91	CNTF Ciliary neurotrophic factor	0.0845523	-0.290779	0.0242008
172	X61118_rna1_at	LMO2	TTG-2a gene extracted from Human TTG-2 mRNA for a cysteine rich protein with LIM motif	0.084278	-0.290307	0.0244425
173	HG1322-HT5143_s_at	HNRNPC	Small Nuclear Ribonucleoprotein, Polypeptide C, Alt. Splice 2	0.0840188	-0.28986	0.0246732
174	D43772_at	GRB7	Squamous cell carcinama of esophagus mRNA for GRB-7 SH2 domain protein	0.0838747	-0.289611	0.0248024
175	X56807_at	DSC2	DESMOCOLLIN 2A/BB PRECURSOR	0.0838124	-0.289504	0.0248584
176	Y07707_at	NKRF	RPLP0 Ribosomal protein, large, P0	0.0837938	-0.289472	0.0248752
177	X80822_at	RPL18A	60S RIBOSOMAL PROTEIN L18A	0.0836312	-0.289191	0.0250222
178	L37936_at	TSFM	MITOCHONDRIAL ELONGATION FACTOR TS PRECURSOR	0.0834972	-0.288959	0.025144
179	M93651_at	SET	SET PROTEIN	0.0833736	-0.288745	0.0252569
180	L06505_at	RPL12	RPL12 Ribosomal protein L12	0.0831627	-0.288379	0.0254507
181	M90696_at	CTSS	CTSS Cathepsin S	0.0828088	-0.287765	0.0257793
182	S75463_at	TUFM	ELONGATION FACTOR TU, MITOCHONDRIAL PRECURSOR	0.0826368	-0.287466	0.0259406
183	D11327_s_at	PTPN7	PTPN7 Protein tyrosine phosphatase, non-receptor type 7	0.0824565	-0.287152	0.0261107
184	X95525_at	TAF5	TBP-associated factor (hTAFII100) mRNA, partial cds	0.0821285	-0.286581	0.026423
185	X68688_rna1_s_at	ZNF33A	ZNF33B gene	0.0819187	-0.286214	0.0266248
186	Z11502_at	ANXA13	ANNEXIN XIII	0.0814624	-0.285416	0.0270691
187	AB003698_at	CDC7	Cdc7-related kinase	0.0812184	-0.284988	0.0273097
188	M80478_at	GP9	GP9 Platelet glycoprotein IX	0.0811543	-0.284876	0.0273733
189	J03634_at	INHBA	INHBA Inhibin, beta A (activin A, activin AB alpha polypeptide)	0.081089	-0.284761	0.0274381
190	X59842_rna1_s_at	PBX2	PBX2 mRNA	0.0803108	-0.283392	0.0282238
191	D17357_at	INHBA	Activin beta-A gene, regulatory sequence of 5'upstream region	0.0800059	-0.282853	0.0285378
192	U07806_s_at	TOP1	TOP1 DNA topoisomerase I	0.0796791	-0.282275	0.0288783
193	L06895_at	MXD1	MAD MAD protein (MAX-binding protein)	0.0796241	-0.282177	0.028936
194	D87468_at	ARC	KIAA0278 gene, partial cds	0.0794652	-0.281896	0.0291033
195	L40411_at	JMJD1C	Thyroid receptor interactor (TRIP8) mRNA, 3' end of cds	0.0794599	-0.281886	0.0291089
196	X79888_at	AUH	AUH mRNA	0.0790173	-0.2811	0.0295803
197	M34344_at	ITGA2B	ITGA2B Integrin, alpha 2b (platelet glycoprotein IIb of IIb/IIIa complex, antigen CD41B)	0.0788825	-0.28086	0.0297254
198	U41387_at	DDX21	Gu protein mRNA, partial cds	0.0784604	-0.280108	0.0301845
199	U43901_rna1_s_at	RPSA	37 kD laminin receptor precursor/p40 ribosome associated protein gene	0.0783428	-0.279898	0.0303137
200	U44378_at	SMAD4	mothers against decapentaplegic, Drosophila, homolog of, 4	0.0783196	-0.279856	0.0303392
201	HG3523-HT4899_s_at	MYC	Proto-Oncogene C-Myc, Alt. Splice 3, Orf 114	0.0782752	-0.279777	0.0303882
202	AFFX-TrpnX-3_at		AFFX-TrpnX-3_at (endogenous control)	0.0780584	-0.279389	0.0306284
203	U02081_at	NET1	Guanine nucleotide regulatory protein (NET1) mRNA	0.0779616	-0.279216	0.0307363
204	U67369_at	GFI1	Growth factor independence-1 (Gfi-1) mRNA	0.0778637	-0.279041	0.0308457
205	D49677_at	ZRSR2	U2AF1-RS2 mRNA	0.0777745	-0.278881	0.0309458
206	HG1112-HT1112_at	RAN	Ras-Like Protein Tc4	0.0777238	-0.27879	0.0310028
207	X71661_at	LMAN1	lectin, mannose-binding, 1	0.0774713	-0.278337	0.0312886
208	M22638_at	LYL1	LYL-1 protein gene	0.0773583	-0.278134	0.0314173
209	X59131_at	USPL1	ubiquitin specific peptidase like 1	0.0772835	-0.277999	0.0315027
210	L26339_at	EDC4	enhancer of mRNA decapping 4	0.0772554	-0.277948	0.031535
211	X99350_rna1_at	FOXJ1	forkhead box J1	0.0770867	-0.277645	0.0317288
212	U39400_at	MRPL49	NOF1 mRNA	0.0769923	-0.277475	0.0318379
213	HG3477-HT3670_at	CD4	Cd4 Antigen	0.0768813	-0.277275	0.0319665
214	Y00062_at	PTPRC	PTPRC Protein tyrosine phosphatase, receptor type, c polypeptide	0.0764048	-0.276414	0.0325249
215	X82125_at	ZNF239	HOK-2 mRNA for zinc finger protein	0.0763879	-0.276384	0.0325448
216	AFFX-HUMISGF3A/M97935_5_at		AFFX-HUMISGF3A/M97935_5_at (endogenous control)	0.0762202	-0.27608	0.0327438
217	S75168_rna1_at	MATK	Matk=megakaryocyte-associated tyrosine kinase [human, Genomic, 2617 nt 13 segments]	0.0761397	-0.275934	0.0328397
218	U08049_at	PMP22	Peripheral myelin protein-22 (PMP22) gene, non-coding exon 1A	0.0760755	-0.275818	0.0329165
219	Z49107_s_at	LGALS9	lectin, galactoside-binding, soluble, 9	0.0760029	-0.275686	0.0330035
220	X89109_s_at	CORO1A	coronin, actin binding protein, 1A	0.0753308	-0.274465	0.03382
221	HG4683-HT5108_s_at	TRAF2	Tumor Necrosis Factor Receptor 2 Associated Protein Trap3	0.075297	-0.274403	0.0338616
222	S79862_s_at	PSMD5	26 S protease subunit 5b	0.0752282	-0.274278	0.0339464
223	M21186_at	CYBA	CYBA Cytochrome b-245, alpha polypeptide	0.0752056	-0.274236	0.0339744
224	X16281_at	ZNF44	ZNF44 Zinc finger protein 44 (KOX 7)	0.0750993	-0.274043	0.0341059
225	U93237_rna2_at	MEN1	MEN1 gene (menin) extracted from Human menin (MEN1) gene	0.0750424	-0.273939	0.0341766
226	L22569_at	CTSB	CTSB Cathepsin B	0.0743665	-0.272702	0.0350275
227	M26708_s_at	PTMA	PTMA Prothymosin alpha	0.0743245	-0.272625	0.0350809
228	M84711_at	RPS3A	RPS3A Ribosomal protein S3A	0.0741964	-0.27239	0.0352449
229	U28488_s_at	C3AR1	Putative G protein-coupled receptor (AZ3B) mRNA	0.0739693	-0.271973	0.0355374
230	X86816_at	ESR1	Estrogen receptor cDNA, 5' splice variant	0.0732908	-0.270723	0.0364261
231	M30703_s_at	AREG	Amphiregulin (AR) gene	0.0732456	-0.270639	0.0364861
232	J02923_at	LCP1	LCP1 Lymphocyte cytosolic protein 1 (L-plastin)	0.0731999	-0.270555	0.0365469
233	Z34822_f_at	CACNA1C	mRNA for voltage-dependent L-type Ca channel alpha 1 subunit (splice variant)	0.0731248	-0.270416	0.0366469
234	HG3996-HT4266_at		Cpg-Enriched Dna, Clone S21	0.0730222	-0.270226	0.0367841
235	X02875_s_at	OAS1	OIAS (2'-5') oligoadenylate synthetase	0.0730019	-0.270189	0.0368113
236	U18991_at	RPE65	RPE65 Retinal pigment epithelium-specific protein (65kD)	0.072763	-0.269746	0.0371331
237	M36634_at	VIP	VIP Vasoactive intestinal peptide	0.0727565	-0.269734	0.0371418
238	M97856_at	NASP	NASP Nuclear autoantigenic sperm protein (histone-binding)	0.0727199	-0.269666	0.0371914
239	X58964_at	RFX1	MHC class II regulatory factor RFX	0.0723915	-0.269057	0.0376389
240	AB002533_at	RPLP2	RPLP2 Hemoglobin, beta	0.0721096	-0.268532	0.0380275
241	U08377_at	SFRS8	Homolog of Drosophila splicing regulator suppressor-of-white-apricot mRNA	0.0716927	-0.267755	0.0386097
242	X59834_at	GLUL	GLUL Glutamate-ammonia ligase (glutamine synthase)	0.0716536	-0.267682	0.0386648
243	X75861_at	TMBIM6	TEGT Testis enhanced gene transcript	0.0714926	-0.267381	0.0388923
244	U36501_at	SP100	SP100 Nuclear antigen Sp100	0.0712828	-0.266988	0.0391909
245	M14483_rna1_s_at	PTMA	PTMA gene extracted from Human prothymosin alpha mRNA	0.0712254	-0.266881	0.039273
246	U41815_at	NUP98	Nucleoporin 98 (NUP98) mRNA	0.071175	-0.266786	0.0393454
247	U33203_s_at	MDM2	Mdm2-E (mdm2) mRNA	0.0710553	-0.266562	0.0395174
248	Z26248_s_at	PRG2	PRG2 Proteoglycan 2, bone marrow (natural killer cell activator, eosinophil granule major basic protein)	0.0704843	-0.265489	0.0403491
249	HG2723-HT2819_at	MYCNOS	Proto-Oncogene N-Cym	0.0704725	-0.265467	0.0403664
250	M33552_at	LSP1	Lymphocyte-specific protein 1 (LSP1) mRNA	0.0704468	-0.265418	0.0404042
251	U50196_at	ADK	ADK Adenosine kinase	0.0704295	-0.265385	0.0404298
252	U51166_at	TDG	G/T mismatch-specific thymine DNA glycosylase mRNA	0.070178	-0.264911	0.0408024
253	M77232_rna1_at	RPS6	Ribosomal protein S6 gene and flanking regions	0.0699517	-0.264484	0.0411408
254	D88422_at	CSTA	CYSTATIN A	0.0699148	-0.264414	0.0411962
255	U77594_at	RARRES2	retinoic acid receptor responder (tazarotene induced) 2		-0.263697	0.0417694
256	U85265_at	RCAN1	Down syndrome candiate region 1 (DSCR1) gene, alternative exon 1	0.0693362	-0.263318	0.0420757
257	D23660_at	RPL4P4	RPL4 Ribosomal protein L4	0.0693337	-0.263313	0.0420794
258	X55544_at	ATF1	CYCLIC-AMP-DEPENDENT TRANSCRIPTION FACTOR ATF-1	0.0693101	-0.263268	0.0421158
259	M20867_s_at	GLUD1	GLUD1 Glutamate dehydrogenase	0.0692896	-0.263229	0.0421473
260	U14972_at	RPS10	Ribosomal protein S10 mRNA	0.0688055	-0.262308	0.042899
261	U78735_at	ABCA3	ABC3 ATP-binding cassette 3	0.06872	-0.262145	0.0430332
262	L19593_at	CXCR2	IL8RB Interleukin 8 receptor, beta	0.0680947	-0.26095	0.0440278
263	M21535_at	ERG	Erg protein (ets-related gene) mRNA	0.0678724	-0.260523	0.044387
264	M28212_at	RAB6	RAB6 RAB6, member RAS oncogene family	0.06759	-0.259981	0.0448477
265	U37518_at	TNFSF10	TNF-related apoptosis inducing ligand TRAIL mRNA	0.0675326	-0.25987	0.0449418
266	M60784_s_at	SNRPA	U1 SMALL NUCLEAR RIBONUCLEOPROTEIN A	0.0674442	-0.2597	0.0450874
267	Z22951_rna1_s_at	RELA	Of p65 gene encoding p65 subunit of transcription factor NF-kappaB	0.0670361	-0.258913	0.0457655
268	U34976_at	SGCG	Gamma-sarcoglycan mRNA	0.0668818	-0.258615	0.0460246
269	U14971_at	RPS9	RPS9 Ribosomal protein S9	0.0668055	-0.258468	0.0461532
270	U73477_s_at		HLA-DR ASSOCIATED PROTEIN I	0.0666867	-0.258238	0.0463543
271	U80457_at	SIM2	Transcription factor SIM2 long form mRNA	0.0666772	-0.258219	0.0463704
272	U01317_cds4_at	HBD	Delta-globin gene extracted from Human beta globin region on chromosome 11	0.0666011	-0.258072	0.0464998
273	X15088_at	GNAT1	GUANINE NUCLEOTIDE-BINDING PROTEIN G(T), ALPHA-1 SUBUNIT	0.0664984	-0.257873	0.0466748
274	U26726_at	HSD11B2	11 beta-hydroxysteroid dehydrogenase type II mRNA	0.0664275	-0.257735	0.0467961
275	X04085_rna1_at	CAT	Catalase (EC 1.11.1.6) 5'flank and exon 1 mapping to chromosome 11, band p13 (and joined CDS)	0.0663371	-0.25756	0.0469513
276	D87459_at	WASF1	KIAA0269 gene	0.0662464	-0.257384	0.0471074
277	D14710_at	ATP5A1	ATP5A1 ATP synthase, H+ transporting, mitochondrial F1 complex, alpha subunit, isoform 1, cardiac muscle	0.0662113	-0.257315	0.047168
278	M88108_at	KHDRBS1	KH domain containing, RNA binding, signal transduction associated 1	0.066206	-0.257305	0.047177
279	S58733_at		Pp52	0.066193	-0.25728	0.0471995
280	D10326_s_at	PKLR	PKLR Pyruvate kinase, liver	0.0661465	-0.25719	0.0472799
281	Z69881_at	ATP2A3	Adenosine triphosphatase, calcium	0.0661037	-0.257106	0.0473541
282	S57887_at	PLA2G7	phospholipase A2, group VII (platelet-activating factor acetylhydrolase, plasma)	0.0660875	-0.257075	0.0473822
283	AB000466_at	C4ORF10	mRNA, clone RES4-24C, exon 1, 2, 3	0.0659519	-0.256811	0.047618
284	HG3914-HT4184_s_at	CDK10	Cell Division Cycle Protein 2-Related Protein Kinase (Pisslre)	0.0657701	-0.256457	0.0479361
285	M92432_at	GUCY2D	GUC2D Guanylate cyclase 2D, membrane (retina-specific)	0.0656685	-0.256259	0.0481149
286	X85545_at	PRKX	Protein kinase, PKX1	0.0655791	-0.256084	0.0482728
287	AFFX-ThrX-M_at		AFFX-ThrX-M_at (endogenous control)	0.0655777	-0.256081	0.0482752
288	D26350_at	ITPR2	Type 2 inositol 1,4,5-trisphosphate receptor	0.065561	-0.256049	0.0483046
289	U35100_at	CPLX2	Complexin II mRNA	0.0655416	-0.256011	0.048339
290	HG491-HT491_at	FCGR2B/FCGR2C	Fc Receptor Iib3 For Igg, Low Affinity	0.0654955	-0.255921	0.0484207
291	Z80345_rna1_s_at	ACADS	SCAD gene, exon 1 and joining features	0.0654702	-0.255872	0.0484656
292	X67235_s_at	HHEX	PRHX Proline-rich homeodomain-containing transcription factor (symbol provisional)	0.0654311	-0.255795	0.0485351
293	U62434_at	CHRNA5	CHRNA5 Cholinergic receptor, nicotinic, alpha polypeptide 5	0.0654135	-0.255761	0.0485665
294	X06318_at	PRKCB	PRKCB1 Protein kinase C, beta 1	0.0652039	-0.25535	0.0489409
295	U79304_at	FAM13C	family with sequence similarity 13, member C	0.0651474	-0.25524	0.0490423
296	L22009_at	HNRNPH1	HnRNP H mRNA	0.0651043	-0.255155	0.0491199
297	U32499_s_at	DRD3	D3 dopamine receptor mRNA	0.0649645	-0.254881	0.0493722
298	X89399_s_at	ARHGDIB	Rho GDP dissociation inhibitor (GDI) beta	0.0648837	-0.254723	0.0495185
299	AB006782_at	LGALS9	Galectin-9 isoform	0.0647427	-0.254446	0.0497753
